# Supplementary material for: Comparative Genomics of Listeria monocytogenes Isolates from Ruminant Listeriosis Cases in the Midwest United States
Source: Microbiol Spectr. 2022 Oct 31;10(6):e01579-22. doi: 10.1128/spectrum.01579-22 (PMC9769944; doi:10.1128/spectrum.01579-22)
Supplement: Supplemental file 2 — Supplemental material. Download spectrum.01579-22-s0002.xlsx, XLSX file, 0.01 MB [file spectrum.01579-22-s0002.xlsx]

## Sheet: Sheet1
Stress Genes	Other Virulence genes
bcrA_1	inlG
bcrB_1	inlP
bcrC_1	LM9005581_70009_1_LIPI-4
cadA_1	LM9005581_70010_1
cadC_1	LM9005581_70011_1
LGI-1_LM5578_1862_1	LM9005581_70012_1
qacA_1	LM9005581_70013_1
Tn6188_qac_1	LM9005581_70014_1
SSI1_lmo0444_1
SSI1_lmo0445_1
SSI1_lmo0446_1
SSI1_lmo0447_1
SSI1_lmo0448_1
SSI2_lin0464_1
SSI2_lin0465_1
cspD
lmo0435_1
lmo1015_1
lmo1427_1
lmo2016_1
lmo2092_1
lmo2362_1
lmo2363_1
LGI-1_LM5578_1850_1
LGI-1_LM5578_1851_1
LGI-1_LM5578_1852_1
LGI-1_LM5578_1853_1
LGI-1_LM5578_1854_1
LGI-1_LM5578_1855_1
LGI-1_LM5578_1856_1
LGI-1_LM5578_1857_1
LGI-1_LM5578_1858_1
LGI-1_LM5578_1859_1
LGI-1_LM5578_1860_1
LGI-1_LM5578_1861_1
LGI-1_LM5578_1862_1
LGI-1_LM5578_1863_1
LGI-1_LM5578_1864_1
LGI-1_LM5578_1865_1
LGI-1_LM5578_1866_1
LGI-1_LM5578_1867_1
LGI-1_LM5578_1868_1
LGI-1_LM5578_1869_1
LGI-1_LM5578_1870_1
LGI-1_LM5578_1871_1
LGI-1_LM5578_1872_1
LGI-1_LM5578_1873_1
LGI-1_LM5578_1874_1
LGI-1_LM5578_1875_1
LGI-1_LM5578_1876_1
LGI-1_LM5578_1877_1
LGI-1_LM5578_1878_1
LGI-1_LM5578_1879_1
LGI-1_LM5578_1880_1
LGI-1_LM5578_1881_1
LGI-1_LM5578_1882_1
LGI-1_LM5578_1883_1
LGI-1_LM5578_1884_1
LGI-1_LM5578_1885_1
LGI-1_LM5578_1886_1
LGI-1_LM5578_1887_1
LGI-1_LM5578_1888_1
LGI-1_LM5578_1889_1
LGI-1_LM5578_1890_1
LGI-1_LM5578_1891_1
LGI-1_LM5578_1892_1
LGI-1_LM5578_1893_1
LGI-1_LM5578_1894_1
LGI-1_LM5578_1895_1
LGI-1_LM5578_1896_1
LGI-1_LM5578_1897_1
LGI-1_LM5578_1898_1
LGI-1_LM5578_1899_1
LGI-1_LM5578_1900_1
LGI-1_LM5578_1901_1
LGI-1_LM5578_1902_1
LGI-1_LM5578_1903_1
LGI-2_LMOSA2150_1
LGI-2_LMOSA2160_1
LGI-2_LMOSA2170_1
LGI-2_LMOSA2180_1
LGI-2_LMOSA2190_1
LGI-2_LMOSA2200_1
LGI-2_LMOSA2210_1
LGI-2_LMOSA2220_1
LGI-2_LMOSA2230_1
LGI-2_LMOSA2240_1
LGI-2_LMOSA2250_1
LGI-2_LMOSA2260_1
LGI-2_LMOSA2270_1
LGI-2_LMOSA2280_1
LGI-2_LMOSA2290_1
LGI-2_LMOSA2300_1
LGI-2_LMOSA2310_1
LGI-2_LMOSA2320_1
LGI-2_LMOSA2321_1
LGI-2_LMOSA2330_1
LGI-2_LMOSA2340_1
LGI-2_LMOSA2350_1
LGI-2_LMOSA2360_1
LGI-2_LMOSA2370_1
LGI-2_LMOSA2380_1
LGI-2_LMOSA2390_1
LGI-2_LMOSA2400_1
LGI-2_LMOSA2410_1
LGI-2_LMOSA2420_1
LGI-2_LMOSA2430_1
LGI-2_LMOSA2440_1
LGI-2_LMOSA2450_1
LGI-2_LMOSA2460_1
LGI-2_LMOSA2470_1
LGI-3_LmUB3PA_1678_1
LGI-3_LmUB3PA_1679_1
LGI-3_LmUB3PA_1680_1
LGI-3_LmUB3PA_1681_1
LGI-3_LmUB3PA_1682_1
LGI-3_LmUB3PA_1683_1
LGI-3_LmUB3PA_1684_1
LGI-3_LmUB3PA_1685_1
LGI-3_LmUB3PA_1686_1
LGI-3_LmUB3PA_1687_1
LGI-3_LmUB3PA_1688_1
LGI-3_LmUB3PA_1689_1
LGI-3_LmUB3PA_1690_1
LGI-3_LmUB3PA_1691_1
LGI-3_LmUB3PA_1692_1
LGI-3_LmUB3PA_1693_1
LGI-3_LmUB3PA_1694_1
LGI-3_LmUB3PA_1695_1
LGI-3_LmUB3PA_1696_1
LGI-3_LmUB3PA_1697_1
LGI-3_LmUB3PA_1698_1
LGI-3_LmUB3PA_1699_1
LGI-3_LmUB3PA_1700_1
LGI-3_LmUB3PA_1701_1
LGI-3_LmUB3PA_1702_1
LGI-3_LmUB3PA_1703_1
LGI-3_LmUB3PA_1704_1
LGI-3_LmUB3PA_1705_1
LGI-3_LmUB3PA_1706_1
